# Supplementary material for: Genome-Wide Identification of bZIP Transcription Factor Genes and Functional Analyses of Two Members in Cytospora chrysosperma
Source: J Fungi (Basel). 2021 Dec 30;8(1):34. doi: 10.3390/jof8010034 (PMC8778692; doi:10.3390/jof8010034)
Supplement: Supplementary file 1 [file jof-08-00034-s001.zip]

Archive with 10 entries (10 files):
- Figure S1.tif
- Figure S2.tif
- Figure S3.tif
- Figure S4.tif
- Figure S5.tif
- Table S1.xlsx
- Table S2.xlsx
- Table S3.xlsx
- Table S4.xlsx
- Table S5.xlsx
