# Supplementary material for: Genome-Wide Identification of bZIP Transcription Factor Genes and Functional Analyses of Two Members in Cytospora chrysosperma
Source: J Fungi (Basel). 2021 Dec 30;8(1):34. doi: 10.3390/jof8010034 (PMC8778692; doi:10.3390/jof8010034)
Supplement: Supplementary file 1 [file jof-08-00034-s001.zip › Table S1.xlsx]

## Sheet: Sheet1
Table 1 Primers used in this study.
Primer name	Sequence	Use in this study
CcbZIP05-5Ffor	CATGCACAGAAGAGGTCGAA	5F flanking sequence of CcbZIP05
CcbZIP05-5Frev	GGGATAGAAGGGACCACCAT
CcbZIP05-3Ffor	GCGGTTCTTTTTGGTATGGA	3F flanking sequence of CcbZIP05
CcbZIP05-3Frev	TGCCTGAGCATTTGTGTAGC
CcbZIP23-5Ffor	CAGGGCGAAGAGAGTAGGTG	5F flanking sequence of CcbZIP23
CcbZIP23-5Frev	GAAAGGAAGAGGGGTTTTCG
CcbZIP23-3Ffor	TCGAGCTTTGGTAGGCAGAT	3F flanking sequence of CcbZIP23
CcbZIP23-3Frev	CCGCCTTTTCCTCAATACAA
YG-F	GATGTAGGAGGGCGTGGATATGTCCT	The 2/3rd portion of the hygromycin cassette
HY-R	GTATTGACCGATTCCTTGCGGTCCGAA
CcbZIP05-5Frev+	gtcgtgactgggaaaaccctggcgGGGATAGAAGGGACCACCAT	Connect CcbZIP05-5Frev with the 2/3rd portion of the hygromycin cassette
CcbZIP05-3Ffor+	tcctgtgtgaaattgttatccgctGCGGTTCTTTTTGGTATGGA	Connect CcbZIP05-3Ffor with the 2/3rd portion of the hygromycin cassette
CcbZIP23-5Frev+	gtcgtgactgggaaaaccctggcgGAAAGGAAGAGGGGTTTTCG	Connect CcbZIP23-5Frev with the 2/3rd portion of the hygromycin cassette
CcbZIP23-3Ffor+	tcctgtgtgaaattgttatccgctTCGAGCTTTGGTAGGCAGAT	Connect CcbZIP23-3Ffor with the 2/3rd portion of the hygromycin cassette
External-CcbZIP05for	TTGCACATCTTGAGCAGACC	External sequence used for validation of CcbZIP05 mutant
External-CcbZIP05rev	ACCCAAGCTGAAATGTACCG
Internal-CcbZIP05for	GCAACCTCACCCGTATGTCT	Internal sequence used for validation of CcbZIP05 mutant
Internal-CcbZIP05rev	ATTGTTGATGGGGATTTGGA
External-CcbZIP23for	CGAAAACCCCTCTTCCTTTC	External sequence used for validation of CcbZIP23 mutant
External-CcbZIP23rev	GCACATGTGGACTTGGTGAC
Internal-CcbZIP23for	GAAGGGTGGGAGGGTATTGT	Internal sequence used for validation of CcbZIP23 mutant
Internal-CcbZIP23rev	CTCAGCAACCACAGCAGGTA
Hygromycinfor	CGCCAGGGTTTTCCCAGTCACGAC	hygromycin cassette
Hygromycinrev	AGCGGATAACAATTTCACACAGGA
ProbeCcbZIP05for	AAATAACGACGTGGCGGTAG	Probe 5′ flanking sequence of CcbZIP05 used for hybridization
ProbeCcbZIP05for	CGATGCCAACCAAGTATGTG
CcbZIP05-Compfor	CGACGACAACAAACATACGG	CcbZIP05 complementary sequence
CcbZIP05-Comprev	CATACCATTCACATGCTGGC
ProbeCcbZIP23for	AGCGCTGGTGTCTTTGTCTT	Probe 3′ flanking sequence of CcbZIP23 used for hybridization
ProbeCcbZIP23for	GTGGCCCAGGTATGCTATGT
CcbZIP23-Compfor	TTACCTGCTCTCTGCCACCT	CcbZIP23 complementary sequence
CcbZIP23-Comprev	ACATCTGGCTTGAACGATCC
Rt-CcbZIP05for	AGCTCAGCAACCTCACCCTA	qRT-PCR of CcbZIP05
Rt-CcbZIP05rev	CGGGGCATTCTTGTATCTGT
Rt-CcbZIP23for	CTCAGCAACCACAGCAGGTA	qRT-PCR of CcbZIP23
Rt-CcbZIP23rev	CCTGCTCGTCTCTCCAAGTC
RT-CcChs1for	CCCAGCTTGTCTTCTCTTGG	qRT-PCR of CcChs1
RT-CcChs1rev	TGAACTGCAGGATGACGAAG
RT-CcChs2for	TGGCCAACTTTTACCTGACC	qRT-PCR of CcChs2
RT-CcChs2rev	ACAGTTTCTTAGCGCCGTGT
RT-CcChs3for	GCGAACATGTATCTCGCTGA	qRT-PCR of CcChs3
RT-CcChs3rev	GTAGATGGCAGCGAAGAAGG
RT-CcChs6for	GGCTTCCAGCTGTTCAAGAC	qRT-PCR of CcChs6
RT-CcChs6rev	CCTTGTTCTTGACGGTGGTT
RT-CcChs7for	GCCATAGTCGGCGTAGTCAT	qRT-PCR of CcChs7
RT-CcChs7rev	AACTTGACGATCTGGGTTGG
RT-CcChs8for	CACCAGTGGAAGACCTGGAT	qRT-PCR of CcChs8
RT-CcChs8rev	GAGAGGTGAAGGTCGCAAAG
RT-GME1202for	TCATGACCTCCGACACCAAA	qRT-PCR of GME1202_g
RT-GME1202rev	TGTCACCCTCGAAAGTACCC
RT-GME5006for	CACCATCTACCAGAACAACT	qRT-PCR of GME5006_g
RT-GME5006rev	TAGGACTTGACGGACGAG
RT-GME6980for	ATCGCCACCGCTACTATT	qRT-PCR of GME6980_g
RT-GME6980rev	CGCCTTCGTTGTTGATGA
RT-GME10300for	CTTACTTCTTGGTCGCTGCC	qRT-PCR of GME10300_g
RT-GME10300rev	GAGTTCCCTGACCAAGACCA
RT-CcCap1for	CCCCGACTTTTCCAACTTCG	qRT-PCR of CcCap1
RT-CcCap1rev	GTACTCGCCATCCACGTTTC
RT-GME2220for	TCGACACGATCGACATTGTT	qRT-PCR of GME2220_g
RT-GME2220rev	TAATATCGGGGCTGAGGTTG
