# Supplementary material for: Genome-Wide Identification of bZIP Transcription Factor Genes and Functional Analyses of Two Members in Cytospora chrysosperma
Source: J Fungi (Basel). 2021 Dec 30;8(1):34. doi: 10.3390/jof8010034 (PMC8778692; doi:10.3390/jof8010034)
Supplement: Supplementary file 1 [file jof-08-00034-s001.zip › Table S3.xlsx]

## Sheet: Sheet1
Table S3 Homologous genes of CcbZIP in the PHI-database
CcbZIP number	Other fungus	Name	Function	E value	References
Ccbzip01	Fusarium graminearum	Gzbzip016	reduced_virulence	3.57 × 10-38	(Son et al., 2011)
Ccbzip02	Fusarium oxysporum	MeaB	unaffected_pathogenicity__increased_virulence_(hypervirulence)	6.08 × 10-108	(Lopez-Berges et al., 2010)
Ccbzip03	Fusarium graminearum	FgATF1	reduced_virulence__increased_virulence_(hypervirulence)	0	(Sella et al., 2014)
Ccbzip04	Fusarium graminearum	GzbZIP020	unaffected_pathogenicity	1.06 × 10-06	(Son et al., 2011)
Ccbzip05	Verticillium dahliae	VDAG_08640	unaffected_pathogenicity	6.76 × 10-35	(Fang and Xiong et al., 2017)
Ccbzip06	Fusarium graminearum	Gzbzip014	unaffected_pathogenicity	7.73 × 10-21	(Son et al., 2011)
Ccbzip07	Aspergillus fumigatus	HapX	reduced virulence	4.23 × 10-110	(Schrettl et al., 2010)
Ccbzip08	Verticillium dahliae	VDAG_08640	unaffected_pathogenicity	2.04 × 10-09	(Fang et al., 2017)
Ccbzip09	Fusarium graminearum	GzbZIP011	unaffected_pathogenicity	1.68 × 10-11	(Son et al., 2011)
Ccbzip10	Cochliobolus heterostrophus	ChAp1	unaffected_pathogenicity__reduced_virulence	6.49 × 10-07	(Shalaby et al., 2014)
Ccbzip11	Fusarium graminearum	GzbZIP001	reduced_virulence	0	(Son et al., 2011)
Ccbzip12	Fusarium graminearum	GzbZIP020	unaffected_pathogenicity	0	(Son et al., 2011)
Ccbzip13	Fusarium graminearum	GzbZIP012	unaffected_pathogenicity	7.77 × 10-18	(Son et al., 2011)
Ccbzip14	Fusarium graminearum	GzbZIP010	reduced_virulence	3.49 × 10-32	(Son et al., 2011)
Ccbzip15	Fusarium graminearum	GzbZIP018	unaffected_pathogenicity	5.77 × 10-42	(Son et al., 2011)
Ccbzip16	Fusarium graminearum	GzbZIP020	unaffected_pathogenicity	1.98 × 10-97	(Son et al., 2011)
Ccbzip17	Fusarium graminearum	Gzbzip011	unaffected_pathogenicity	4.45 × 10-12	(Son et al., 2011)
Ccbzip18	Magnaporthe oryzae	ZIF1/Tfml1	reduced_virulence	0	(Wang et al., 2011)
Ccbzip19	Fusarium graminearum	GzZC199	unaffected_pathogenicity	1.41 × 10-10	(Son et al., 2011)
Ccbzip20	Fusarium graminearum	GzbZIP007	reduced_virulence	3.06 × 10-61	(Son et al., 2011)
Ccbzip21	Aspergillus fumigatus	atfB	reduced_virulence__unaffected_pathogenicit	2.00 × 10-10	(Silva et al., 2017)
Ccbzip22	Fusarium graminearum	Gzbzip015	unaffected_pathogenicity	3.24 × 10-77	(Son et al., 2011)
Ccbzip23	Fusarium graminearum	ZEB2	unaffected_pathogenicity	8.44 × 10-06	(Kim et al., 2005)
Ccbzip24	Fusarium graminearum	GzbZIP009	unaffected_pathogenicity	1.07 × 10-102	(Son et al., 2011)
Ccbzip25	Magnaporthe oryzae	MoAP1	loss_of_pathogenicity__reduced_virulence	0	(Guo et al., 2019)
Ccbzip26	Fusarium graminearum	ZEB2	unaffected_pathogenicity	1.65 × 10-09	(Son et al., 2011)
Son, H., Seo, Y., Min, K., Park, A.R., Lee, J., Jin, J., Lin, Y., Cao, P., Hong, S., Kim, E., Lee, S., Cho, A., Lee, S., Kim, M., Kim, Y., Kim, J., Kim, J., Choi, G.J., Yun, S., Lim, J.Y., Kim, M., Lee, Y., Choi, Y., Lee, Y., 2011, A Phenome-Based Functional Analysis of Transcription Factors in the Cereal Head Blight Fungus, Fusarium graminearum. Plos Pathog 7.
Lopez-Berges, M.S., Rispail, N., Prados-Rosales, R.C., Di Pietro, A., 2010, A Nitrogen Response Pathway Regulates Virulence Functions in Fusarium oxysporum via the Protein Kinase TOR and the bZIP Protein MeaB. Plant Cell 22:2459-2475.
Sella, L., Gazzetti, K., Castiglioni, C., Schaefer, W., Favaron, F., 2014, Fusarium graminearum Possesses Virulence Factors Common to Fusarium Head Blight of Wheat and Seedling Rot of Soybean but Differing in Their Impact on Disease Severity. Phytopathology 104:1201-1207.
Fang, Y., Xiong, D., Tian, L., Tang, C., Wang, Y., Tian, C., 2017, Functional characterization of two bZIP transcription factors in Verticillium dahliae. Gene 626:386-394.
Shalaby, S., Larkov, O., Lamdan, N.L., Horwitz, B.A., 2014, Genetic interaction of the stress response factors ChAP1 and Skn7 in the maize pathogen Cochliobolus heterostrophus. Fems Microbiol. Lett. 350:83-89.
Wang, Y., Liu, W., Hou, Z., Wang, C., Zhou, X., Jonkers, W., Ding, S., Kistler, H.C., Xu, J., 2011, A Novel Transcriptional Factor Important for Pathogenesis and Ascosporogenesis in Fusarium graminearum. Mol. Plant Microbe in. 24:118-128.
Silva, L.P., de Castro, P.A., Dos Reis, T.F., Paziani, M.H., Von Zeska Kress, M.R., Riano-Pachon, D.M., Hagiwara, D., Ries, L.N.A., Brown, N.A., Goldman, G.H., 2017, Genome-wide transcriptome analysis of Aspergillus fumigatus exposed to osmotic stress reveals regulators of osmotic and cell wall stresses that are SakAHOG1 and MpkC dependent. Cell. Microbiol. 19.
Kim, Y., Lee, Y., Jin, J., Han, K., Kim, H., Kim, J., Lee, T., Yun, S., Lee, Y., 2005, Two different polyketide synthase genes are required for synthesis of zearalenone in Gibberella zeae. Mol. Microbiol. 58:1102-1113.
Guo, X., Li, Y., Fan, J., Xiong, H., Xu, F., Shi, J., Shi, Y., Zhao, J., Wang, Y., Cao, X., Wang, W., 2019, Host-Induced Gene Silencing of MoAP1 Confers Broad-Spectrum Resistance to Magnaporthe oryzae. Front Plant Sci 10.
Schrettl, M., Beckmann, N., Varga, J., Heinekamp, T., Jacobsen, I.D., Joechl, C., Moussa, T.A., Wang, S., Gsaller, F., Blatzer, M., Werner, E.R., Niermann, W.C., Brakhage, A.A., Haas, H., 2010, HapX-Mediated Adaption to Iron Starvation Is Crucial for Virulence of Aspergillus fumigatus. Plos Pathog 6.
