# Supplementary material for: Genome-Wide Identification of bZIP Transcription Factor Genes and Functional Analyses of Two Members in Cytospora chrysosperma
Source: J Fungi (Basel). 2021 Dec 30;8(1):34. doi: 10.3390/jof8010034 (PMC8778692; doi:10.3390/jof8010034)
Supplement: Supplementary file 1 [file jof-08-00034-s001.zip › Table S4.xlsx]

## Sheet: Sheet1
Table S4 The expression of CcbZIPs at different time of infection
gene_id	FPKM.QR_0d1	FPKM.QR_0d2	FPKM.QR_0d3	Average	FPKM.QR_1d1	FPKM.QR_1d2	FPKM.QR_1d3	Average	FPKM.QR_3d1	FPKM.QR_3d2	FPKM.QR_3d3	Average
GME965_g	74.3534	68.2764	67.5885	70.0727	87.6285	94.167	83.813	88.5362	94.8181	76.9834	91.5676	87.7897
GME1427_g	16.0176	14.8594	16.8032	15.8934	6.91985	6.26878	6.04442	6.41102	5.19156	5.79301	3.37686	4.78715
GME1822_g	461.215	625.129	501.431	529.258	286.997	271.415	240.307	266.24	214.421	125.154	154.998	164.858
GME2112_g	12.3935	12.4846	11.0426	11.9736	6.22008	8.27667	6.77366	7.09014	0.992436	0.861759	2.38343	1.41254
GME2174_g	69.2654	66.5388	59.6841	65.1628	12.7349	18.9814	18.5719	16.7628	52.3261	70.3281	62.7119	61.7887
GME4009_g	21.1221	27.9258	23.4804	24.1761	19.1802	19.7196	21.4057	20.1018	11.2642	10.7133	8.19461	10.0574
GME4152_g	16.4558	16.0421	13.4955	15.3311	7.62552	6.92272	6.96285	7.17036	7.80306	3.55482	7.75371	6.37053
GME4174_g	0.0001	0.0001	0.0001	0.0001	0.496439	2.66038	0.879865	1.34556	2.0336	3.45976	0.444533	1.9793
GME4540_g	8.59097	8.53513	8.40199	8.50936	4.03917	4.5852	4.24662	4.29033	1.46665	1.11979	1.80886	1.4651
GME4781_g	59.7596	61.4233	57.8022	59.6617	106.385	90.639	84.8156	93.9466	49.4173	68.4004	65.3837	61.0671
GME4894_g	289.623	279.791	277.341	282.252	188.082	159.833	159.034	168.983	148.675	81.7912	48.1402	92.8689
GME5553_g	9.11697	8.37114	7.79956	8.42922	6.16637	6.75738	7.42966	6.78447	5.4815	5.0106	5.88693	5.45968
GME6051_g	53.652	53.0673	53.6993	53.4729	2233.67	1927.6	2020.22	2060.5	2042.96	3112.97	2357.95	2504.62
GME6598_g	71.8153	72.8718	70.6101	71.7657	34.5116	40.0301	38.1139	37.5519	24.6575	16.3607	13.8077	18.2753
GME7181_g	105.113	98.356	98.0207	100.497	126.614	143.773	144.155	138.181	249.006	335.573	251.701	278.76
GME7284_g	123.549	121.561	123.895	123.002	87.1177	91.708	89.5836	89.4697	48.7716	35.0333	36.0098	39.9382
GME8123_g	14.3481	15.4563	15.1306	14.9783	8.42631	10.3984	8.7915	9.20539	1.4036	2.29257	1.14268	1.61295
GME8194_g	279.697	353.967	299.351	311.005	184.709	191.053	178.991	184.918	178.733	177.37	150.601	168.901
GME8362_g	14.6969	17.3041	13.953	15.318	9.73344	11.184	9.2528	10.0568	9.00989	7.08841	6.60197	7.56675
GME8516_g	240.324	235.462	233.081	236.289	401.425	360.285	378.954	380.222	126.699	150.884	199.11	158.898
GME9378_g	47.5407	53.5464	46.2353	49.1074	42.6554	51.1652	51.8627	48.5611	116.667	108.118	78.4019	101.062
GME9737_g	449.402	460.461	468.811	459.558	642.846	629.628	627.069	633.181	956.459	763.437	596.405	772.101
GME9746_g	606.077	673.099	644.357	641.178	1033.39	1206.2	1091.08	1110.22	475.694	472.851	291.976	413.507
GME9819_g	34.4021	34.3775	34.3859	34.3885	43.6389	37.093	38.4072	39.713	27.6689	13.7635	20.6541	20.6955
GME9912_g	435.932	444.765	416.308	432.335	400.728	375.925	346.059	374.237	452.726	357.761	282.469	364.319
GME10373_g	0.40328	0.466861	0.613399	0.494513	1.85475	2.57695	1.5404	1.9907	0.0001	0.0001	0.0001	0.0001
