# Supplementary material for: Genome-Wide Identification of bZIP Transcription Factor Genes and Functional Analyses of Two Members in Cytospora chrysosperma
Source: J Fungi (Basel). 2021 Dec 30;8(1):34. doi: 10.3390/jof8010034 (PMC8778692; doi:10.3390/jof8010034)
Supplement: Supplementary file 1 [file jof-08-00034-s001.zip › Table S5.xlsx]

## Sheet: Sheet1
Table S5 Expression of CcbZIP transcription factor genes in wild type and CcPmk1-deficient mutant
gene_id	CcPmk1_1	CcPmk1_2	CcPmk1_3	WT_1	WT_2	WT_3	CcPmk1	WT	log2FoldChange	pvalue	padj	significant
GME965_g	4976.11	4287.57	3108.66	4035.71	5196.46	3666.52	4124.11	4299.56	-0.0601923	0.832078	0.970331	NO
GME1427_g	793.218	604.994	600.9	872.022	912.927	957.489	666.371	914.146	-0.455359	0.039864	0.26683	NO
GME1822_g	5087.09	4197.52	10096.1	4777.35	4716.79	3239.25	6460.25	4244.46	0.605911	0.125932	0.505001	NO
GME2112_g	265.84	302.497	364.546	137.688	307.748	129.982	310.961	191.806	0.692867	0.0877572	0.418616	NO
GME2174_g	241.751	251.912	268.402	541.363	401.447	490.327	254.022	477.713	-0.910543	7.03676e-05	0.00199617	YES
GME4009_g	1431.58	1504.39	4190.28	1768.04	1671.12	2196.82	2375.42	1878.66	0.338509	0.459891	0.84312	NO
GME4152_g	870.648	680.871	434.651	634.198	820.947	566.257	662.057	673.801	-0.025663	0.939295	0.990251	NO
GME4174_g	0	0	0	0	1.71926	5.14779	0	2.28902	-3.68242	0.130603	0.513175	NO
GME4540_g	769.99	772.935	649.974	749.981	1004.91	899.577	730.966	884.822	-0.275769	0.222382	0.650088	NO
GME4781_g	2045.85	1712.8	1186.78	2056.97	1872.27	1472.27	1648.48	1800.5	-0.127332	0.667904	0.926392	NO
GME4894_g	7746.35	8122.9	10138.2	8920.5	9741.33	8972.6	8669.15	9211.47	-0.0875962	0.673582	0.928145	NO
GME5553_g	331.225	311.602	111.167	143.946	191.697	111.964	251.331	149.203	0.750508	0.104146	0.457689	NO
GME6051_g	9374.95	10965.8	13248.8	5299.93	8099.43	8091.04	11196.5	7163.47	0.644311	0.0220266	0.179887	NO
GME6598_g	2463.11	3146.37	2629.94	2955.07	2943.37	2683.29	2746.47	2860.58	-0.0589381	0.770658	0.962789	NO
GME7181_g	6397.37	7535.11	11348	10137.8	10079.2	11160.4	8426.82	10459.1	-0.311715	0.277116	0.715145	NO
GME7284_g	1228.54	1591.4	1811.71	1900.51	1693.47	1819.74	1543.88	1804.57	-0.225232	0.340435	0.770094	NO
GME8123_g	74.8482	74.8655	23.0345	28.1634	39.543	25.739	57.5827	31.1484	0.881353	0.0918468	0.428245	NO
GME8194_g	3978.14	6169.32	13876.8	6930.28	7332.64	11227.3	8008.08	8496.75	-0.0854464	0.858926	0.975251	NO
GME8362_g	284.767	406.702	428.642	345.262	366.202	328.172	373.37	346.546	0.105948	0.680267	0.93028	NO
GME8516_g	2845.95	2351.18	2021.03	2419.97	2552.24	2141.48	2406.05	2371.23	0.0209694	0.927436	0.988272	NO
GME9378_g	636.639	530.128	783.173	602.905	563.058	737.421	649.98	634.461	0.0357865	0.890245	0.982175	NO
GME9737_g	41984.7	45392.7	48799.1	40018.1	56408.9	56858.7	45392.2	51095.2	-0.170746	0.470895	0.847772	NO
GME9746_g	1715.49	2613.21	4065.09	9498.37	5845.48	10924.9	2797.93	8756.25	-1.64598	4.40942e-05	0.00132073	YES
GME9819_g	365.638	290.357	141.212	319.185	506.322	294.711	265.735	373.406	-0.491197	0.244481	0.678284	NO
GME9912_g	7896.05	7716.2	8018.01	7937.91	8677.96	7540.23	7876.75	8052.03	-0.0318348	0.852315	0.97391	NO
GME10373_g	0	5.05848	2.003	3.12927	0.85963	0	2.35383	1.32963	0.781823	0.642595	0.923046	NO
